# Supplementary material for: Predictive circulating biomarkers of the response to anti‐PD‐1 immunotherapy in advanced HER2 negative breast cancer
Source: Clin Transl Med. 2025 Feb 25;15(3):e70255. doi: 10.1002/ctm2.70255 (PMC11859116; doi:10.1002/ctm2.70255)
Supplement: Supplementary file 2 — Supporting Information [file CTM2-15-e70255-s001.xlsx]

## Sheet: Table S1
Table S1 Antibody lists.
No.	Label	Marker	Clone	Dilution	Company	Identifier
1	89Y	CD45	HI30	200	Biolegend	304002
2	115In	CD3	UCHT1	200	Biolegend	300438
3	141Pr	CD56	NCAM16.2	400	BD	559043
4	142Nd	TCR γ/δ	5A6.E9	200	PLT	100P001A
5	142Nd	CD19	HIB19	200	Biolegend	302268
6	143Nd	CD196(CCR6)	G034E3	100	Biolegend	353402
7	144Nd	CD38	HIT2	50	Biolegend	303502
8	145Nd	IgD	IA6-2	200	Biolegend	348202
9	146Nd	CD123(IL-3Rα)	6H6	400	Biolegend	306002
10	147Sm	CD85j(ILT2)	GHI/75	25	Biolegend	333722
11	148Nd	CD28	CD28.2	100	Biolegend	302934
12	149Sm	CD25(IL-2Rα)	24212	800	R&D	MAB1020
13	150Nd	CD274(PD-L1)	29E.2A3	200	Biolegend	329716
14	151Eu	CD278(ICOS)	C398.4A	200	Biolegend	313502
15	152Sm	CD39	A1	100	Biolegend	328202
16	153Eu	CD185(CXCR5)	RF8B2	200	BD	552032
17	154Sm	CD24	ML5	50	Biolegend	311102
18	155Gd	CD45RA	HI100	200	Biolegend	304102
19	156Gd	CD86	FUN-1	200	BD	555655
20	157Gd	CD206(MMR)	45337	100	Biolegend	321150
21	158Gd	CD197(CCR7)	G043H7	100	Biolegend	353256
22	159Tb	CD11c	Bu15	200	Biolegend	337202
23	160Gd	CD33	WM53	800	Biolegend	303419
24	161Dy	CD152(CTLA-4)	14D3	50	ebioscience	14-1529-82
25	162Dy	CD27	O323	400	Biolegend	302802
26	163Dy	CD161	HP-3G10	100	Biolegend	339902
27	164Dy	CD68	Y1/82A	100	Biolegend	333802
28	165Ho	CD66b	G10F5	400	Biolegend	305102
29	166Er	CD183(CXCR3)	G025H7	100	Biolegend	353750
30	167Er	CD94	HP-3D9	400	BD	555887
31	168Er	CD45RO	UCHL1	100	Biolegend	304202
32	169Tm	CD16	3G8	200	Biolegend	302057
33	170Er	CD127(IL-7Rα)	A019D5	50	Biolegend	351302
34	171Yb	CD279(PD-1)	EH12.2H7	50	PLT	100P002A
35	172Yb	CX3CR1	K0124E1	100	Biolegend	355702
36	173Yb	CD194(CCR4)	L291H4	200	Biolegend	359402
37	174Yb	CD14	M5E2	100	Biolegend	301862
38	175Lu	CD192(CCR2)	K036C2	50	Biolegend	357202
39	176Yb	HLA-DR	L243	100	Biolegend	307648
40	197Au	CD4	RPA-T4	200	Biolegend	300570
41	198Pt	CD8a	RPA-T8	400	Biolegend	301074
42	209Bi	CD11b	M1/70	400	Biolegend	101202

## Sheet: Table S2
Table S2 Statistic analysis in the proportion of major immune cell subsets, related to Figure 1.
cluster	group1	group2	p_value	method	p_sig	BH_p_adjust
T cells	NR	R	0.0819966	t-test	ns	0.257426
B cells	NR	R	0.939841	wilcox.test	ns	1
NK cells	NR	R	1	wilcox.test	ns	1
Granulocytes	NR	R	0.24869	wilcox.test	ns	0.427799
DCs	NR	R	0.285199	wilcox.test	ns	0.427799
Monocytes	NR	R	0.0858087	wilcox.test	ns	0.257426

## Sheet: Table S3
Table S3 Statistic analysis in the expression of markers on T cells, related to Figure 2.
gen_name	group1	group2	p_value	method	p_sig
CD45_T	NR	R	0.712614	t-test	ns
CD3_T	NR	R	0.117688	t-test	ns
CD56_T	NR	R	0.966557	wilcox.test	ns
CD19_TCRgd_T	NR	R	0.8999	wilcox.test	ns
CCR6_T	NR	R	0.517949	wilcox.test	ns
CD38_T	NR	R	0.7309	wilcox.test	ns
CD85j_T	NR	R	0.285199	wilcox.test	ns
CD28_T	NR	R	0.757415	t-test	ns
CD25_T	NR	R	0.539979	wilcox.test	ns
PDL1_T	NR	R	0.114043	wilcox.test	ns
ICOS_T	NR	R	0.454707	wilcox.test	ns
CD39_T	NR	R	0.0134967	wilcox.test	*
CXCR5_T	NR	R	0.769088	wilcox.test	ns
CD45RA_T	NR	R	0.0503262	t-test	ns
CD86_T	NR	R	0.221893	wilcox.test	ns
CCR7_T	NR	R	0.668725	wilcox.test	ns
CTLA4_T	NR	R	0.620519	wilcox.test	ns
CD27_T	NR	R	0.0695948	t-test	ns
CD161_T	NR	R	0.949683	t-test	ns
CXCR3_T	NR	R	0.966557	wilcox.test	ns
CD94_T	NR	R	0.743562	wilcox.test	ns
CD45RO_T	NR	R	0.715303	t-test	ns
CD16_T	NR	R	0.769088	wilcox.test	ns
CD127_T	NR	R	0.287031	t-test	ns
PD1_T	NR	R	0.220322	t-test	ns
CX3CR1_T	NR	R	0.200442	t-test	ns
CCR4_T	NR	R	0.923567	t-test	ns
CCR2_T	NR	R	0.788027	t-test	ns
HLA_DR_T	NR	R	0.00492927	wilcox.test	**
CD4_T	NR	R	0.493394	t-test	ns
CD8a_T	NR	R	0.0895647	t-test	ns

## Sheet: Table S4
Table S4 Statistic analysis in the proportion of T-cell subsets, related to Figure 2.
cluster	group1	group2	p_value	method	p_sig	BH_p_adjust
T_C01	NR	R	0.585373	wilcox.test	ns	1
T_C02	NR	R	0.316847	wilcox.test	ns	1
T_C03	NR	R	0.8999	wilcox.test	ns	1
T_C04	NR	R	0.368395	wilcox.test	ns	1
T_C05	NR	R	0.966557	wilcox.test	ns	1
T_C06	NR	R	0.656537	wilcox.test	ns	1
T_C07	NR	R	0.000579496	wilcox.test	***	0.0307133
T_C08	NR	R	0.377459	wilcox.test	ns	1
T_C09	NR	R	0.4753	wilcox.test	ns	1
T_C10	NR	R	0.0767745	wilcox.test	ns	0.581293
T_C11	NR	R	0.953192	wilcox.test	ns	1
T_C12	NR	R	0.632432	wilcox.test	ns	1
T_C13	NR	R	0.993309	wilcox.test	ns	1
T_C14	NR	R	0.83393	wilcox.test	ns	1
T_C15	NR	R	0.00551354	wilcox.test	**	0.0974059
T_C16	NR	R	0.631444	t-test	ns	1
T_C17	NR	R	0.756292	wilcox.test	ns	1
T_C18	NR	R	1	wilcox.test	ns	1
T_C19	NR	R	0.350671	wilcox.test	ns	1
T_C20	NR	R	0.201217	wilcox.test	ns	1
T_C21	NR	R	0.0406061	wilcox.test	*	0.430424
T_C22	NR	R	0.620519	wilcox.test	ns	1
T_C23	NR	R	0.24869	wilcox.test	ns	1
T_C24	NR	R	0.926506	wilcox.test	ns	1
T_C25	NR	R	0.539979	wilcox.test	ns	1
T_C26	NR	R	0.528906	wilcox.test	ns	1
T_C27	NR	R	0.485782	wilcox.test	ns	1
T_C28	NR	R	0.873404	wilcox.test	ns	1

## Sheet: Table S5
Table S5 Paired analysis in the expression of markers on T cells before and after treatment, related to Figure 3.
variable	t_pre_post	w_pre_post	adj_t_pre_post	adj_w_pre_post	post	pre	normal
CD45	0.403235	0.730018	0.431045	0.754352	0.4679493	0.1970176	TRUE
CD3	1.76076e-10	7.7566e-10	7.79765e-10	2.18595e-09	0.3581137	0.3064402	TRUE
CD56	3.52561e-06	1.32185e-06	6.83086e-06	2.56108e-06	0.0030222833	0.0001843779	FALSE
CD19_TCRgd	0.00595219	0.00225284	0.00802252	0.00317446	0.00001820145469	0.00000003464669	FALSE
CCR6	3.47486e-10	1.77636e-14	1.34651e-09	1.37668e-13	0.0001886364	0.0004789894	FALSE
CD38	2.40081e-11	1.43018e-10	1.4885e-10	4.92618e-10	0.04007237329	0.00005282711	FALSE
CD85j	1.9637e-09	2.29306e-10	6.76387e-09	7.1085e-10	0.05485169	0.00144877	FALSE
CD28	0.0204408	0.00885282	0.0253466	0.0119321	0.7492506	0.5823247	TRUE
CD25	0.821735	0.929312	0.821735	0.929312	0.006723273	0.000442212	FALSE
PDL1	8.50999e-07	1.77636e-14	1.88436e-06	1.37668e-13	0.000000001041591	0.000343901607569	FALSE
ICOS	1.98946e-11	1.32339e-11	1.4885e-10	5.86071e-11	0.07871213	0.01164012	FALSE
CD39	9.62353e-11	1.14149e-11	4.97216e-10	5.86071e-11	0.13230733577	0.00001122026	FALSE
CXCR5	0.000866224	0.000298407	0.00134265	0.000462531	0.0029429514	0.0009171495	FALSE
CD45RA	0.00571667	0.0138772	0.00802252	0.0179247	0.7624030	0.4394048	TRUE
CD86	1.636e-08	2.3455e-11	4.61054e-08	9.08882e-11	0.0000172158942	0.0000002544404	FALSE
CCR7	0.0627539	0.0459877	0.074822	0.0548314	0.091635803	0.006216525	FALSE
CTLA4	1.69161e-06	9.05014e-08	3.496e-06	1.87036e-07	0.00043177769152	0.00000001305889	FALSE
CD27	0.00303301	0.00144807	0.00447731	0.00213762	0.4205379	0.4655729	TRUE
CD161	0.67459	0.573873	0.697076	0.61345	0.8971862	0.9716161	TRUE
CXCR3	7.85946e-05	2.59417e-05	0.000128233	4.23259e-05	0.06748786923	0.00001387274	FALSE
CD94	0.236048	0.159104	0.261338	0.182675	0.000445861	0.000009361249	FALSE
CD45RO	1.07412e-13	2.70717e-12	1.10992e-12	1.67844e-11	0.6914156	0.6614341	TRUE
CD16	5.92773e-05	6.89631e-06	0.000102089	1.1877e-05	0.000002784112	0.000594367242	FALSE
CD127	3.46855e-08	9.05014e-08	8.96042e-08	1.87036e-07	0.58224887	0.07413087	TRUE
PD1	2.75398e-09	2.8912e-09	8.53733e-09	7.46893e-09	0.002292944	0.630005004	FALSE
CX3CR1	0.140659	0.230978	0.161497	0.255726	0.07046945	0.15345446	TRUE
CCR4	7.56253e-06	6.50784e-06	1.37905e-05	1.18672e-05	0.002577843	0.179198165	FALSE
CCR2	7.25787e-14	3.55271e-15	1.10992e-12	5.50671e-14	0.0007425514	0.0303237365	FALSE
HLA_DR	1.95351e-15	3.55271e-15	6.05588e-14	5.50671e-14	0.004586478964163	0.000000004569905	FALSE
CD4	1.12266e-07	9.05014e-08	2.6771e-07	1.87036e-07	0.8902699	0.6586398	TRUE
CD8a	0.0193674	0.0438024	0.0250162	0.054315	0.004837152	0.048258870	FALSE

## Sheet: Table S6
Table S6 Paired analysis in the proportion of T-cell subsets before and after treatment, related to Figure 3.
variable	t_pre_post	w_pre_post	adj_t_pre_post	adj_w_pre_post	post	pre	normal
T_C01	1.45846e-08	7.22977e-12	2.04185e-07	6.74779e-11	0.0000102471310	0.0000004179569	FALSE
T_C02	5.23292e-06	1.63606e-08	2.96184e-05	6.54423e-08	0.000004556351	0.000051538483	FALSE
T_C03	0.000846813	0.000718481	0.00192075	0.00134116	0.00154964	0.01528859	FALSE
T_C04	0.147979	0.119003	0.197305	0.15867	0.0000007200382	0.0000034446602	FALSE
T_C05	0.00147398	2.62376e-09	0.00294796	1.22442e-08	0.000000000007261863	0.000000200450671536	FALSE
T_C06	5.10001e-05	1.60307e-06	0.000192063	4.48859e-06	0.000001641069	0.000294362963	FALSE
T_C07	0.000141062	4.81092e-05	0.000394974	0.00010362	0.00101252683	0.00002383035	FALSE
T_C08	3.66669e-17	3.55271e-15	1.02667e-15	9.9476e-14	0.00001460573	0.02280327912	FALSE
T_C09	0.0254934	0.0263092	0.0446135	0.0368329	0.20514331	0.03136386	FALSE
T_C10	0.548538	0.929312	0.548538	0.929312	0.4513585	0.0141829	FALSE
T_C11	0.514384	0.255137	0.533436	0.29766	0.0001878095	0.0001729591	FALSE
T_C12	0.158497	0.159104	0.201723	0.193692	0.0006839922	0.0004636446	FALSE
T_C13	5.78852e-05	6.62798e-08	0.000192063	2.31979e-07	0.000001932615	0.000087856307	FALSE
T_C14	3.34184e-05	8.98837e-13	0.000155952	1.25837e-11	0.000000002473854	0.000000089045130	FALSE
T_C15	0.203867	0.313231	0.248186	0.350818	0.000001884284	0.000003986004	FALSE
T_C16	6.17346e-05	3.54528e-05	0.000192063	8.27232e-05	0.000002625212	0.015819842784	FALSE
T_C17	0.221072	0.580624	0.257917	0.625288	0.0000000000001252059	0.0000000000011131502	FALSE
T_C18	0.00337232	8.19509e-06	0.00629499	2.08602e-05	0.0000000014631523	0.0000000001540833	FALSE
T_C19	0.060439	0.150373	0.089068	0.191383	0.000000002400860	0.000000001782013	FALSE
T_C20	0.140151	0.00168159	0.196211	0.00294279	0.00000000008417297	0.00004864792838776	FALSE
T_C21	0.324607	0.882456	0.349577	0.915139	0.000152117829976	0.000000001408091	FALSE
T_C22	0.26125	0.0160277	0.2926	0.0236198	0.00000003128418	0.00000708869037	FALSE
T_C23	7.27356e-08	1.76784e-09	6.78866e-07	9.89993e-09	0.00001195492	0.00001549671	FALSE
T_C24	0.000506343	0.000420415	0.00128887	0.00084083	0.00000077503987	0.00000002793228	FALSE
T_C25	0.0287045	0.012341	0.047278	0.0191972	0.0000346865156	0.0000000518719	FALSE
T_C26	0.0602077	0.00806603	0.089068	0.0132852	0.000065857457046	0.000000001098926	FALSE
T_C27	5.28901e-06	6.80735e-11	2.96184e-05	4.76515e-10	0.00000003518189	0.00000104684219	FALSE
T_C28	0.000891775	3.41744e-07	0.00192075	1.0632e-06	0.0000000006864077	0.0000036228032929	FALSE

## Sheet: Table S7
Table S7 Statistic analysis in the expression of markers on myeloid cells, related to Figure 4.
gen_name	group1	group2	p_value	method	p_sig
CD45_M	NR	R	0.783485	t-test	ns
CCR6_M	NR	R	0.424765	wilcox.test	ns
CD38_M	NR	R	0.853371	t-test	ns
CD123_M	NR	R	0.8999	wilcox.test	ns
CD85j_M	NR	R	0.0985938	t-test	ns
CD28_M	NR	R	0.656537	wilcox.test	ns
CD25_M	NR	R	0.794862	wilcox.test	ns
PDL1_M	NR	R	0.135035	wilcox.test	ns
ICOS_M	NR	R	0.705794	wilcox.test	ns
CD39_M	NR	R	0.360261	t-test	ns
CXCR5_M	NR	R	0.573863	wilcox.test	ns
CD24_M	NR	R	0.551163	wilcox.test	ns
CD45RA_M	NR	R	0.211785	t-test	ns
CD86_M	NR	R	0.257697	t-test	ns
CD206_M	NR	R	0.155862	t-test	ns
CCR7_M	NR	R	0.415041	wilcox.test	ns
CD11c_M	NR	R	0.956595	t-test	ns
CD33_M	NR	R	0.929722	t-test	ns
CTLA4_M	NR	R	0.756292	wilcox.test	ns
CD27_M	NR	R	0.122116	wilcox.test	ns
CD161_M	NR	R	0.886637	wilcox.test	ns
CD68_M	NR	R	0.41315	t-test	ns
CD66b_M	NR	R	0.562459	wilcox.test	ns
CXCR3_M	NR	R	0.632432	wilcox.test	ns
CD94_M	NR	R	0.285199	wilcox.test	ns
CD45RO_M	NR	R	0.333488	wilcox.test	ns
CD16_M	NR	R	0.632432	wilcox.test	ns
CD127_M	NR	R	0.756292	wilcox.test	ns
PD1_M	NR	R	0.377459	wilcox.test	ns
CX3CR1_M	NR	R	0.485329	t-test	ns
CCR4_M	NR	R	0.993309	wilcox.test	ns
CD14_M	NR	R	0.289085	t-test	ns
CCR2_M	NR	R	0.153638	t-test	ns
HLA_DR_M	NR	R	0.704644	t-test	ns
CD4_M	NR	R	0.786952	t-test	ns
CD8a_M	NR	R	0.878024	t-test	ns
CD11b_M	NR	R	0.122707	t-test	ns

## Sheet: Table S8
Table S8 Statistic analysis in the proportion of myeloid cell subsets, related to Figure 4.
cluster	group1	group2	p_value	method	p_sig	BH_p_adjust
M_C01	NR	R	0.383165	wilcox.test	ns	1
M_C02	NR	R	0.614893	wilcox.test	ns	1
M_C03	NR	R	0.837844	wilcox.test	ns	1
M_C04	NR	R	0.517949	wilcox.test	ns	1
M_C05	NR	R	0.956865	wilcox.test	ns	1
M_C06	NR	R	0.329199	wilcox.test	ns	1
M_C07	NR	R	0.301336	wilcox.test	ns	1
M_C08	NR	R	0.0767745	wilcox.test	ns	0.581293
M_C09	NR	R	0.0116078	wilcox.test	*	0.153803
M_C10	NR	R	0.993309	wilcox.test	ns	1
M_C11	NR	R	0.441157	wilcox.test	ns	1
M_C12	NR	R	0.00138813	wilcox.test	**	0.0367854
M_C13	NR	R	0.926506	wilcox.test	ns	1
M_C14	NR	R	0.347462	wilcox.test	ns	1
M_C15	NR	R	0.254137	wilcox.test	ns	1
M_C16	NR	R	0.858878	wilcox.test	ns	1
M_C17	NR	R	0.131286	wilcox.test	ns	0.869769
M_C18	NR	R	0.743562	wilcox.test	ns	1
M_C19	NR	R	0.608704	wilcox.test	ns	1
M_C20	NR	R	0.913191	wilcox.test	ns	1
M_C21	NR	R	0.952746	wilcox.test	ns	1
M_C22	NR	R	0.77999	wilcox.test	ns	1
M_C23	NR	R	0.656537	wilcox.test	ns	1
M_C24	NR	R	0.925819	wilcox.test	ns	1
M_C25	NR	R	0.301592	wilcox.test	ns	1

## Sheet: Table S9
Table S9 Paired analysis in the proportion of myeloid cell subsets before and after treatment, related to Figure 4.
variable	t_pre_post	w_pre_post	adj_t_pre_post	adj_w_pre_post	post	pre	normal
M_C01	0.396765	0.30848	0.431266	0.350546	0.00000000000004577851	0.00000000000659356138	FALSE
M_C02	0.157318	7.74038e-05	0.206998	0.000159073	0.000000000123407171542	0.000000000000008539307	FALSE
M_C03	0.0257002	0.00429352	0.0584095	0.00596323	0.000000000001430638	0.000000000004636822	FALSE
M_C04	0.575083	0.715233	0.599045	0.745035	0.0000000013166188	0.0000000004450011	FALSE
M_C05	0.0547172	0.0405758	0.105924	0.0507197	0.00000000009107767000	0.00000000000009800085	FALSE
M_C06	0.128441	0.00164935	0.180585	0.00242552	0.00000000000376449242	0.00000000000001377603	FALSE
M_C07	0.0550804	0.000339743	0.105924	0.000530849	0.0000000000001011188	0.0000000009979389554	FALSE
M_C08	0.867129	0.929312	0.867129	0.929312	0.0000001255217	0.0003432727811	FALSE
M_C09	0.130021	0.114304	0.180585	0.136076	0.0000065204206158	0.0000000000747369	FALSE
M_C10	3.25861e-15	1.52767e-13	8.14653e-14	1.27306e-12	0.0000003827814	0.0094162289752	FALSE
M_C11	6.78788e-10	8.88178e-14	5.65657e-09	1.11022e-12	0.00028551902769	0.00000002582807	FALSE
M_C12	0.230023	0.368578	0.287529	0.400629	0.0003677894	0.0010457484	FALSE
M_C13	0.00724101	0.000250443	0.0201139	0.000417405	0.0000000004878701	0.0000000653933781	FALSE
M_C14	0.0967959	1.06237e-09	0.160224	3.79418e-09	0.00000000000001927754	0.00000000026291819931	FALSE
M_C15	0.299646	8.06373e-08	0.340507	2.23993e-07	0.000000000000001857737	0.000000000004917859917	FALSE
M_C16	0.000652788	3.6552e-05	0.00233138	8.30726e-05	0.0000000001709757	0.0000002506104059	FALSE
M_C17	0.298343	0.000127559	0.340507	0.000227784	0.000000000000001955357	0.000000000000207077702	FALSE
M_C18	7.9226e-06	2.22242e-07	3.30108e-05	5.55605e-07	0.000000004759962	0.000000158782941	FALSE
M_C19	0.0140112	8.76135e-11	0.0350279	4.38067e-10	0.0000000000015561495	0.0000000000004960105	FALSE
M_C20	1.27914e-11	2.4869e-14	1.59892e-10	6.21725e-13	0.0000000009224439	0.0000125619168343	FALSE
M_C21	0.0698362	0.0366199	0.124708	0.0481841	0.0000000006722055669	0.0000000000000461412	FALSE
M_C22	0.00101607	8.2718e-05	0.00317521	0.000159073	0.000000003957777	0.000000021106461	FALSE
M_C23	3.02871e-06	3.12639e-13	1.51436e-05	1.95399e-12	0.00000012137151	0.00000004875092	FALSE
M_C24	1.94753e-06	6.97348e-10	1.21721e-05	2.90562e-09	0.00000004982887	0.00000003395103	FALSE
M_C25	0.102544	4.22007e-08	0.160224	1.31877e-07	0.00000000000001968634	0.00000000000016770074	FALSE

## Sheet: Table S10
Table S10 Cox model for pregression-free survival based on the efficacy-related immune cell subpopulations
term	estimate	std.error	statistic	p.value	hazard_ratio	lower .95	upper .95
T_C07	0.337625	0.0819413	4.12033	3.78326e-05	1.40162	1.19366	1.6458
M_C12	-0.0302949	0.0334726	-0.905067	0.36543	0.970159	0.908555	1.03594
term	estimate	std.error	statistic	p.value	hazard_ratio	lower .95	upper .95
T_C07	0.328832	0.0861229	3.81817	0.000134445	1.38934	1.17355	1.64482
M_C12	-0.0359519	0.0351838	-1.02183	0.30686	0.964687	0.900405	1.03356
RegimensTislelimab+NVB+DDP	-0.290951	0.407136	-0.714628	0.474839	0.747552	0.336578	1.66034
RegimensTislelimab+VEX	-0.0567534	0.374716	-0.151457	0.879615	0.944827	0.453308	1.9693

[truncated: 1 more sheets: Table S11]
